# Supplementary material for: Dopamine improves defective cortical and muscular connectivity during bilateral control of gait in Parkinson’s disease
Source: Commun Biol. 2024 Apr 24;7:495. doi: 10.1038/s42003-024-06195-5 (PMC11043351; doi:10.1038/s42003-024-06195-5)
Supplement: Supplementary file 4 — Supplementary Data [file 42003_2024_6195_MOESM4_ESM.xlsx]

## Sheet: Information
	Supplementary Data - Dopamine improves defective cortical and muscular connectivity during bilateral control of gait in Parkinson's Disease
	Paulo Cezar Rocha dos Santos1,2,3,#; Benedetta Heimler2; Or Koren2; Tamar Flash1; Meir Plotnik2,4,5*
	1Department of Computer Science and Applied Mathematics, Weizmann Institute of Science, Rehovot, Israel
	2Center of Advanced Technologies in Rehabilitation, Sheba Medical Center, Ramat Gan, Israel
	3IDOR/Pioneer Science Initiative, Rio de Janeiro, Rio de Janeiro, Brazil
	4Sagol School of Neuroscience, Tel Aviv University, Tel Aviv, Israel
	5Department of Physiology and Pharmacology, Sackler Faculty of Medicine, Tel Aviv University, Tel Aviv, Israel
	we aimed: 1) to compare cortico-cortical, cortico-muscular, and intermuscular couplings and gait outcomes (gait scores and harmony (measured as the golden ratio – detailed below), step-time coordination) between the More Affected Side (MAS) and Less Affected Side (LAS) in people with Parkinson’s Disease (PD) in ON (PD-ON) and OFF (PD-OFF) medication states vs. healthy control older adults (OA). 2…
	This file contains data used to generate plots and conduct statistical analysis. Note that for statistical analyis, in case of non-normal distribuition, we log-transformed the data (see full description in the methods section)
	Content:
	Sheet 2	Participants information
	Sheet 3	Gait metrics/ Gait Coordination and Golden Ratio
	Sheet 4	Cortico-Cortical coherence (Swing and Stance)
	Sheet 5	Cortico-Muscular Stance
	Sheet 6	Cortico-Muscular Swing
	Sheet 7	Intermuscular Coherence Stance
	Sheet 8	Intermuscular Coherence Swing
	Abbreviation list: BF: Biceps Femoris; Ct: Cortical; GL: Gastrocnemius Lateralis; LAS: Less affected side; LEDD: L-dopa equivalent daily dose; MAS: More Affected Side; MoCA: Montreal Cognitive Assessment; NFOG-Q: New Freezing of Gait Questionnaire; OA: Older adults; PCI: Phase Coordination Index; PD: Parkinson’s Disease; UPDRS: Unified Parkinson's Disease Rating Scale TA: Tibialis Anterior; VL: V…

## Sheet: Characteristics
PD Group		Age	Height (m)	Weight (kg)	MoCA		Hoehn & Yahr		UPDRS - section 3		NFOG-Q		LEDD	TUG
					OFF	ON	OFF	ON	OFF	ON	OFF	ON		OFF	ON
1		54	1.78	68	25	25	1	1	20	18	26	0	1330	14.9925	9.5175
2		63	1.76	80	25	25	1	1	26	24	0	19	716	10.7525	8.1825
3		59	1.58	63	29	27	1	1	11	9	22	0	1085	10.285	7.1825
4		75	1.64	48	17	21	2	3	30	28	21	6	960	17.9404	13.985
5		47	1.87	88.5	28	28	3	2	53	43	17	0	1050	14.2625	9.005
6		66	1.6	82	26	26	2	2	15	11	21	19	460	13.8575	9.2
7		61	1.81	84	30	27	4	2	57	40	25	23	1031	30.4225	12.635
8		81	1.76	65	22	23	3	2	68	48	21	0	1000	23.305	16.55
9		69	1.69	79	23	24	2	2	47	47	17	0	1175	34.67	13.275
10		74	1.68	74	22	24	2	2	35	14	22	0	1000	25.8525	17.3925
11		51	1.68	69	27	27	2	1	33	16	9	0	390	9.275	7.56
12		66	1.83	94	28	26	1	1	8	9	0	0	300	11.51	10.46
13		77	1.7	70	25	27	2.5	2	36	18	9	0	325	16.1	12.055
14		76	1.66	57	27	17	2	2	26	16	17	6	100	17.9404	13.28
OA Group
1		75	1.62	62	29									10.615
2		72	1.64	71	27									9.32
3		68	1.55	60	22									9.285
4		72	1.7	75	22									9.34
5		71	1.64	69	25									7.27
6		71	1.65	74.5	26									8.62
7		72	1.76	62	25									7.74
8		79	1.63	71	28									13.35
9		82	1.72	74	24									13.735

## Sheet: Gait Metrics
	Stride length Normalized (%)					Velocity Normalized (%)					Swing (s)					Stance (s)					Duration (s)					PCI (%)			Golden Ratio (Stance/Swing)					Golden Ratio (Gcycle/Stance)
	OFF		ON			OFF		ON			OFF		ON			OFF		ON			OFF		ON			OFF	ON		OFF		ON			OFF		ON
PD Group	MAS	LAS	MAS	LAS		MAS	LAS	MAS	LAS		MAS	LAS	MAS	LAS		MAS	LAS	MAS	LAS		MAS	LAS	MAS	LAS		Total	Total		MAS	LAS	MAS	LAS		MAS	LAS	MAS	LAS
1	46.9921	48.738	85.692	86.3622		33.3289	34.8179	79.1485	78.9457		0.515403	0.462391	0.420417	0.428429		0.806176	0.855581	0.663919	0.660882		1.31011	1.2893	1.07952	1.08121		13.2694	6.87203		1.56417	1.85034	1.57919	1.54257		1.6251	1.50693	1.62598	1.63601
2	63.2259	65.8065	90.7102	86.9978		54.4418	56.0318	78.2285	75.5191		0.46825	0.433	0.452586	0.416333		0.664857	0.720909	0.713889	0.752581		1.14579	1.15462	1.17458	1.167		8.11887	10.4606		1.41988	1.66492	1.57735	1.80764		1.72336	1.60161	1.64533	1.55066
3	76.3754	75.8975	78.1607	77.1081		82.094	82.2468	83.7986	83.2603		0.396622	0.391923	0.387656	0.3825		0.543714	0.55325	0.53371	0.538065		0.934143	0.936471	0.9214	0.922		6.92898	7.33198		1.37086	1.41163	1.37676	1.4067		1.71808	1.69267	1.72641	1.71355
4	49.0558	49.082	67.5587	67.2577		47.9641	48.0304	68.0463	68.2427		0.371925	0.379583	0.376271	0.384065		0.640497	0.640029	0.628904	0.609		1.01784	1.02155	0.991275	0.991188		5.57096	4.25516		1.72211	1.68614	1.67141	1.58567		1.58915	1.5961	1.57619	1.62757
5	53.144	53.5329	66.0415	67.5116		50.5617	51.0849	62.3908	63.6579		0.423276	0.425	0.448306	0.433115		0.617027	0.635856	0.605085	0.632231		1.06187	1.06838	1.06439	1.07223		10.2351	7.49172		1.43486	1.47175	1.34971	1.45973		1.72098	1.69662	1.75907	1.69595
6	74.8142	74.9088	75.829	75.6062		75.168	75.175	78.4	78.461		0.359518	0.391209	0.367133	0.373768		0.639682	0.606053	0.597778	0.590775		0.995602	0.995417	0.96379	0.964375		3.8984	2.75156		1.77928	1.54918	1.62823	1.58059		1.5564	1.64246	1.61229	1.63239
7	67.3899	66.378	75.3383	73.4445		55.0481	53.3876	52.5947	51.3218		0.44	0.463521	0.52507	0.520845		0.765643	0.733521	0.905268	0.894191		1.1994	1.21061	1.39953	1.40661		10.3978	7.2282		1.7401	1.5825	1.72409	1.71681		1.56653	1.6504	1.54598	1.57305
8	54.4011	53.9594	62.2353	61.6474		46.9733	46.4831	54.9974	54.4414		0.453619	0.436655	0.44472	0.455781		0.703841	0.723281	0.687326	0.695366		1.15432	1.15327	1.12833	1.12965		5.49044	4.75783		1.55161	1.65641	1.54552	1.52566		1.64003	1.59449	1.64163	1.62454
9	41.8453	41.8786	68.602	69.6202		37.197	37.2579	73.6811	74.2906		0.36524	0.367062	0.363704	0.390362		0.757042	0.761212	0.580764	0.53429		1.12838	1.12839	0.921861	0.92438		6.95089	7.73125		2.07273	2.0738	1.59681	1.36871		1.49051	1.48236	1.58732	1.73011
10	46.7221	46.1501	57.148	57.0537		38.8263	38.761	54.4327	54.2773		0.435811	0.374765	0.398576	0.404094		0.760276	0.804429	0.648776	0.6575		1.20408	1.20082	1.04659	1.04596		7.91206	4.33254		1.74451	2.14649	1.62773	1.6271		1.58374	1.49276	1.61318	1.59082
11	79.9049	79.957	91.3816	91.383		71.1214	71.4474	85.823	86.1749		0.461189	0.388095	0.443029	0.394972		0.667264	0.743182	0.615871	0.674314		1.12558	1.12473	1.0547	1.05713		7.02184	4.48908		1.44683	1.91495	1.39014	1.70724		1.68686	1.5134	1.71254	1.56771
12	80.4689	79.4925	80.3588	79.2482		64.3854	63.7342	64.2748	63.4431		0.477553	0.51938	0.490461	0.545259		0.777536	0.723741	0.760219	0.699493		1.24229	1.24137	1.24142	1.24432		7.95015	7.49661		1.62817	1.39347	1.55001	1.28286		1.59773	1.71522	1.63298	1.77888
13	70.6613	70.2318	70.9736	70.8392		57.0825	56.9331	60.3545	60.2661		0.483309	0.44825	0.472793	0.441842		0.767295	0.793294	0.716202	0.736017		1.23814	1.23632	1.17467	1.17514		6.74258	7.61374		1.58759	1.76976	1.51483	1.66579		1.61364	1.55846	1.64013	1.59662
14	79.9072	79.0296	78.9767	78.484		68.2222	67.8382	64.2762	64.2821		0.451131	0.43887	0.441847	0.45524		0.724706	0.727904	0.780133	0.782074		1.17603	1.16979	1.2176	1.21853		7.62895	5.11841		1.60642	1.65859	1.76562	1.71794		1.62277	1.60706	1.56076	1.55807
OA Group	Left	Rigth				Left	Rigth				Left	Rigth				Left	Rigth				Left	Rigth				Total			Left	Rigth				Left	Rigth
1	79.45	80.051				71.1847	71.7542				0.408107	0.419706				0.713733	0.717453				1.11798	1.11531				3.79886			1.74889	1.70942				1.56638	1.55453
2	77.2353	77.2131				61.1998	60.8279				0.477181	0.453908				0.802624	0.813194				1.26233	1.26408				4.79136			1.68201	1.79154				1.57275	1.55446
3	86.8319	87.8346				89.2595	90.2619				0.354902	0.39195				0.621	0.577083				0.967773	0.96688				7.09489			1.74978	1.47234				1.55841	1.67546
4	85.7524	85.4839				80.437	80.145				0.40103	0.355127				0.670802	0.718281				1.06954	1.06815				4.01705			1.6727	2.0226				1.59442	1.48709
5	77.6548	77.7154				69.291	68.9506				0.424333	0.422026				0.710918	0.705191				1.12752	1.12911				2.9407			1.67538	1.67097				1.586	1.60114
6	86.5015	86.3147				97.1401	97.0171				0.377953	0.352735				0.518145	0.531083				0.880777	0.879902				2.98049			1.37093	1.50562				1.69986	1.65681
7	87.3329	87.2156				83.4268	83.3413				0.444324	0.416306				0.618165	0.623783				1.03402	1.0367				5.19429			1.39125	1.49837				1.67273	1.66196
8	85.4764	85.3395				65.5433	65.2892				0.402991	0.409298				0.895614	0.8964				1.29696	1.29624				3.48596			2.22242	2.19009				1.44812	1.44605
9	73.3555	71.7386				59.3344	58.1501				0.449839	0.458125				0.804888	0.76828				1.22086	1.2261				6.68965			1.78928	1.67701				1.51681	1.5959

## Sheet: Cortico-Cortical
	Swing Phase													Stance Phase
Parkinson	OFF						ON							OFF						ON
	MAS			LAS			MAS			LAS				MAS			LAS			MAS			LAS
	Alpha	Beta	Gamma	Alpha	Beta	Gamma	Alpha	Beta	Gamma	Alpha	Beta	Gamma		Alpha	Beta	Gamma	Alpha	Beta	Gamma	Alpha	Beta	Gamma	Alpha	Beta	Gamma
1	0.397864	2.04667	4.12525	0.742856	1.39893	4.75477	1.17701	1.37688	2.89128	0.690284	1.81228	1.70598		0.308522	0.991099	1.8316	0.0759979	1.02535	2.02562	0.84032	1.57803	2.72558	1.06685	1.25158	1.53945
2	0.726606	3.18912	1.46239	0.72674	1.9712	2.47418	0.408785	1.18064	1.2899	2.45326	1.5089	1.17506		1.29967	1.22739	3.16757	0.799939	2.07929	3.39517	2.82403	1.14745	1.42947	0.629532	0.71978	1.0393
3	3.05924	5.10371	2.68014	0.748247	2.57136	1.65867	0.874262	2.99696	4.83252	2.27254	1.56799	3.17587		0.722567	1.83319	2.33834	1.75345	4.39596	3.09015	2.74822	1.81167	2.13702	0.788711	1.47791	3.68236
4	0.75966	0.821362	1.88236	0.478348	0.317736	0.482447	0.130675	1.15073	4.05878	0.479798	1.38731	3.45049		0.854391	0.303048	0.275397	1.29703	0.429465	0.647469	0.670313	0.825442	0.970613	0.247221	0.480019	1.22081
5	0.21635	0.447999	0.552403	0.27514	0.364435	0.730546	0.686078	3.80574	3.38183	0.882679	2.44113	2.21162		0.362807	0.602048	0.419417	0.217328	0.445527	0.6919	0.521425	2.32104	2.3269	0.348812	3.16853	2.37096
6	0.700041	0.791008	0.955447	0.667038	0.822816	0.670735	0.610804	7.35042	13.4417	0.783901	4.71242	9.1163		0.95101	0.512679	0.927577	1.08204	0.424661	1.04809	0.29741	2.64173	4.50662	0.457785	3.35727	8.82159
7	0.541929	0.817195	1.44224	0.504307	0.786138	1.84845	1.10609	1.99276	3.54839	1.21694	1.71153	2.51316		0.644556	0.874197	0.536923	0.845606	0.913708	0.718142	1.19581	1.80943	1.2225	1.34836	1.86331	2.0886
8	0.525643	0.940163	1.94051	0.843939	2.00967	1.71379	0.541828	0.85229	1.93891	0.579172	1.01411	0.292694		0.49871	1.74768	2.05927	0.287949	1.27436	1.03654	0.458547	1.23919	1.28022	0.375459	0.800444	0.751749
9	0.917159	1.519	1.82619	0.866967	1.29303	1.6158	1.11739	0.371099	0.426642	0.399536	0.177735	0.162515		0.293354	1.55517	1.38573	0.356978	1.77941	1.32267	0.310154	0.540297	0.152805	0.58459	0.858076	0.25306
10	0.13541	0.256973	0.375743	0.167571	0.414196	0.626322	0.156504	0.805054	1.24624	0.218929	2.00541	0.383361		0.171753	0.397562	0.25876	0.0550915	0.259662	0.261203	1.01674	1.33891	0.858733	0.525463	0.839662	0.877489
11	0.304368	0.895259	2.06875	0.145508	0.634319	0.964976	0.473019	0.737163	0.693369	0.133365	0.150028	0.0367348		0.214896	0.50553	0.91785	0.194522	0.715738	2.98013	0.0905081	0.297892	0.0702618	0.165378	0.768411	0.777767
12	0.323471	0.852778	0.229223	0.384655	0.893975	1.93865	3.14614	6.4416	4.19958	2.64936	5.54417	7.39596		0.624549	0.804043	1.5835	0.801964	1.02413	1.36881	3.40238	5.16475	6.40106	3.34291	6.25026	6.64296
13	0.639992	0.291457	0.0327369	0.537531	1.2609	2.46729	1.00264	1.15112	2.31809	1.0177	2.12581	1.56018		0.289673	0.390297	1.87841	0.488628	0.494393	1.70614	0.438885	1.13268	1.13678	0.564725	1.24042	0.348386
14	0.312554	1.77757	1.67531	0.710497	2.69111	2.70392	0.1752	0.832626	2.50605	0.270964	0.280745	0.053403		0.639539	1.66799	2.84655	0.406918	1.56861	2.46494	0.929694	0.625367	0.818231	0.602464	0.519298	2.84261
OA	Left			Right										Left			Right
	Alpha	Beta	Gamma	Alpha	Beta	Gamma								Alpha	Beta	Gamma	Alpha	Beta	Gamma
1	1.17897	1.08408	0.93613	0.927926	1.38029	0.985217								1.20784	1.48459	1.0889	1.72307	1.24391	1.21821
2	0.805836	1.02528	0.903405	0.507978	0.795284	1.15741								0.827017	1.02609	1.11977	0.876155	1.25543	0.61952
3	0.261721	1.18289	1.42662	0.206463	0.67451	1.22269								0.608503	0.223635	0.98672	0.547299	0.420989	1.24214
4	0.751801	2.27994	0.785137	0.511304	1.3978	1.2487								0.411268	1.06968	0.983224	0.669012	1.3252	2.72505
5	1.23326	3.98017	3.6115	1.16388	2.69871	2.50893								0.346887	2.59404	1.21013	0.225961	2.74754	0.642434
6	0.310453	1.38973	6.58667	0.299841	1.7263	1.13143								0.339081	0.860879	1.64662	0.350697	0.420868	5.38296
7	1.20392	7.72756	5.06542	1.44139	3.68535	1.17047								1.01485	4.47637	0.941717	1.07193	6.374	7.71345
8	0.269072	0.802986	0.338591	0.243639	0.678891	1.44084								0.158033	0.40698	0.556123	0.156994	0.609349	1.51872
9	0.169751	0.657282	0.363597	0.19243	1.36533	2.67169								0.396983	0.394186	0.920422	0.323849	0.655364	0.614084

## Sheet: Cortico-Muscular Swing
	OFF																									ON
PD Group	MAS												LAS													MAS												LAS
	Ct_VL			Ct_BF			Ct_TA			Ct_GL			Ct_VL			Ct_BF			Ct_TA			Ct_GL				Ct_VL			Ct_BF			Ct_TA			Ct_GL			Ct_VL			Ct_BF			Ct_TA			Ct_GL
	alpha	beta	gamma	alpha	beta	gamma	alpha	beta	gamma	alpha	beta	gamma	alpha	beta	gamma	alpha	beta	gamma	alpha	beta	gamma	alpha	beta	gamma		alpha	beta	gamma	alpha	beta	gamma	alpha	beta	gamma	alpha	beta	gamma	alpha	beta	gamma	alpha	beta	gamma	alpha	beta	gamma	alpha	beta	gamma
1	0.119366	0.245116	0.272954	0.141679	0.283877	0.312902	0.106747	0.29201	0.224176	0.0942877	0.264477	0.246905	0.0680717	0.170765	0.321159	0.0641984	0.190726	0.0904107	0.0859125	0.259066	0.207822	0.0680812	0.117309	0.138851		0.312059	0.424372	0.458592	0.370252	0.610708	0.457741	0.178637	0.598386	0.278496	0.205217	0.589709	0.630787	0.269825	0.408327	0.903378	0.269827	0.613906	0.574679	0.308837	0.30013	0.429903	0.356646	0.530791	0.768509
2	0.218244	0.452755	0.551235	0.330883	0.377041	0.352808	0.171917	0.243193	0.391635	0.293731	0.576927	0.463252	0.207366	0.285049	0.463312	0.262312	0.385437	0.612486	0.0967655	0.277942	0.329933	0.456834	0.363072	0.805776		0.508866	0.66048	0.435905	0.206304	0.786205	0.826648	0.174965	0.895011	1.20944	0.119353	0.364585	0.689498	0.439211	0.657219	0.803555	0.339791	1.3592	0.778781	0.543434	1.22838	1.04516	1.55764	1.07823	0.92358
3	0.17777	0.523395	0.66981	0.225023	0.671653	0.709998	0.183979	0.448631	0.365953	0.225259	1.02929	0.490512	0.134729	0.652615	2.39013	0.50958	0.839445	2.02716	0.157634	0.459048	0.854863	0.136282	0.41165	1.05811		0.36475	0.800116	0.677295	0.566167	0.820849	1.11544	0.187607	0.533794	0.31639	0.379777	0.592182	0.613486	0.322123	1.97699	1.39743	1.33316	2.3812	3.19451	0.29814	1.02444	1.92759	0.177145	0.915572	2.76328
4	0.08	0.127432	0.126517	0.0312274	0.142404	0.107925	0.0399512	0.131495	0.0835701	0.0476061	0.133346	0.114202	0.0445722	0.134948	0.166554	0.0402991	0.0981325	0.0621591	0.0709957	0.14834	0.0754337	0.0586774	0.0952647	0.11635		0.140995	0.255521	0.109338	0.118386	0.080549	0.163141	0.0724723	0.139269	0.116772	0.0844993	0.0750811	0.14613	0.074703	0.178467	0.146602	0.0613492	0.248256	0.120877	0.0524332	0.176903	0.13617	0.0639772	0.268432	0.474095
5	0.113736	0.152442	0.22672	0.0387955	0.357693	0.18972	0.0566687	0.219461	0.267829	0.144276	0.197228	0.253573	0.0631265	0.118122	0.250606	0.108239	0.491872	0.283816	0.162443	0.167885	0.153377	0.0818242	0.261238	0.166903		0.122328	0.358289	0.137034	0.086703	0.325669	0.354847	0.154739	0.356171	0.206688	0.228264	0.291203	0.297458	0.24735	0.251368	0.369674	0.131092	0.34505	0.405877	0.105327	0.361335	0.321239	0.150403	0.506959	0.406266
6	0.101773	0.111249	0.230307	0.070173	0.356332	0.283288	0.11501	0.292412	0.188655	0.137098	0.179989	0.164214	0.0933568	0.219018	0.388406	0.0405298	0.178132	0.187822	0.0978928	0.236452	0.130489	0.0576966	0.342884	0.590612		0.143667	0.363185	0.309343	0.219289	0.214734	0.19897	0.0918438	0.26712	0.207887	0.157283	0.275627	0.14597	0.181936	0.319385	0.37881	0.260775	0.252593	0.252457	0.0954737	0.269569	0.225187	0.143842	0.179704	0.275257
7	0.0782014	0.230772	0.377241	0.0851966	0.347449	0.37241	0.150909	0.156554	0.380677	0.101646	0.248918	0.421998	0.14302	0.260697	0.177534	0.101445	0.337055	0.380214	0.125141	0.537664	0.300677	0.0718707	0.280667	0.18751		0.116967	0.25116	0.1703	0.114301	0.312236	0.26355	0.219386	0.281859	0.205895	0.124613	0.717087	0.38773	0.105451	0.160661	0.135532	0.154851	0.233079	0.23699	0.0438059	0.334639	0.119546	0.349715	0.211283	0.401798
8	0.042506	0.153101	0.146729	0.0853563	0.348059	0.228633	0.0610925	0.149086	0.157269	0.0569473	0.248693	0.169169	0.158096	0.152553	0.166061	0.0525173	0.121291	0.145147	0.145134	0.169341	0.210253	0.0680803	0.267791	0.179525		0.0826384	0.169707	0.370797	0.0753353	0.179266	0.10128	0.0586952	0.104375	0.203389	0.0897033	0.168632	0.290122	0.0907539	0.0826988	0.159418	0.0836527	0.210616	0.0901782	0.0672584	0.146253	0.265657	0.0459573	0.144655	0.094072
9	0.0393459	0.0538294	0.0434564	0.0336625	0.0473485	0.051504	0.0248126	0.0574563	0.0926838	0.0141178	0.0611181	0.0511711	0.0368135	0.067181	0.0935726	0.0323607	0.0831752	0.0472785	0.0235674	0.0767471	0.061657	0.042991	0.103581	0.0427618		0.0591314	0.169766	0.10332	0.0662751	0.201481	0.143104	0.0609569	0.147065	0.0997852	0.0267182	0.0948789	0.120168	0.0654962	0.148882	0.139689	0.0681589	0.104336	0.115104	0.0623597	0.141938	0.105039	0.115611	0.261319	0.313743
10	0.0113495	0.069506	0.112919	0.0539153	0.129696	0.169401	0.0557513	0.0763069	0.0667123	0.0543375	0.194786	0.0722501	0.0713724	0.086542	0.123318	0.0302625	0.0982952	0.137437	0.033438	0.0795113	0.107049	0.0449779	0.079307	0.134553		0.0535298	0.0995313	0.129331	0.181654	0.249806	0.147911	0.0731912	0.101977	0.231221	0.116622	0.164602	0.179782	0.111815	0.145501	0.197126	0.0987365	0.137471	0.159622	0.0915239	0.0906971	0.167075	0.0944494	0.113281	0.248357
11	0.0763817	1.09143	2.29648	0.0390651	1.06259	2.19865	0.0535287	0.645208	0.964203	0.103509	0.198253	0.242898	0.0827987	0.266191	0.234208	0.0726859	0.266243	0.420227	0.202832	0.211467	0.278003	0.0348852	0.205932	0.158697		0.139596	0.0656962	0.052758	0.0762703	0.25069	0.513125	0.066124	0.0784902	0.0945143	0.112714	0.33026	0.771088	0.073224	0.0655133	0.0943672	0.0676725	0.0713803	0.177751	0.16461	0.322298	0.0626835	0.114248	0.0673323	0.0825198
12	0.0668356	0.12182	0.0641292	0.0305336	0.181462	0.15425	0.0867572	0.0916408	0.177609	0.076816	0.176447	0.154986	0.327467	0.300821	0.491681	0.0977616	0.195575	0.200533	0.24229	0.149104	0.0853256	0.204505	0.155444	0.454501		0.0914556	0.191846	0.422288	0.190354	0.312263	0.412143	0.095772	0.197809	0.191042	0.244686	0.133258	0.390403	0.0562123	0.533212	0.440476	0.103987	0.113565	0.116926	0.215099	0.986292	1.09746	0.0597793	0.288275	0.346767
13	0.063308	0.13556	0.147842	0.175733	0.117146	0.0522005	0.212454	0.165733	0.152634	0.134066	0.135715	0.157574	0.0911287	0.194703	0.295063	0.0587935	0.159494	0.188699	0.1349	0.123015	0.0957952	0.245618	0.891623	0.842522		0.163068	0.238174	0.238831	0.0638618	0.246024	0.287837	0.113077	0.165249	0.30436	0.101355	0.376788	0.816813	0.0843269	0.225876	0.420525	0.161039	0.449191	1.16154	0.0978573	0.21442	0.226719	0.0911566	0.446593	1.54557
14	0.08463	0.0820271	0.211357	0.103204	0.142188	0.545522	0.0402889	0.0806607	0.0657294	0.0635868	0.17198	0.694799	0.0635275	0.150991	0.247614	0.0946773	0.309852	1.65669	0.0587212	0.218512	1.26194	0.0702784	0.0948747	0.257297		0.117486	0.554855	1.47012	0.123005	0.254009	1.19901	0.0755067	0.215862	0.858628	0.0964524	1.19944	1.5924	0.0909585	0.23294	0.390979	0.179027	0.201246	0.365827	0.0798505	0.24122	0.346407	0.0953164	0.177586	0.266178
	LEFT												RIGHT
	Ct_VL			Ct_BF			Ct_TA			Ct_GL			Ct_VL			Ct_BF			Ct_TA			Ct_GL
OA Group	alpha	beta	gamma	alpha	beta	gamma	alpha	beta	gamma	alpha	beta	gamma	alpha	beta	gamma	alpha	beta	gamma	alpha	beta	gamma	alpha	beta	gamma
1	0.0714552	0.0926799	0.156368	0.0285342	0.0723021	0.156532	0.0870347	0.201923	0.136702	0.0353031	0.0924009	0.0688261	0.0390466	0.198347	0.166324	0.0292208	0.111655	0.0974547	0.0737038	0.19343	0.244891	0.0337931	0.2394	0.318801
2	0.135263	0.241043	0.180416	0.0553888	0.170894	0.151344	0.243419	0.180558	0.140252	0.130301	0.0986959	0.169265	0.149477	0.180521	0.173312	0.141232	0.127874	0.188536	0.130832	0.142181	0.0818419	0.0690988	0.210248	0.192964
3	0.0886972	0.12429	0.108121	0.118626	0.177253	0.178217	0.0976964	0.0762052	0.218197	0.0974338	0.0960485	0.0938733	0.0451964	0.112264	0.0603896	0.0598197	0.113846	0.0713369	0.079836	0.178686	0.116678	0.0982353	0.109448	0.0700776
4	0.0606982	0.148466	0.0737167	0.046477	0.141632	0.138661	0.0475458	0.146628	0.146148	0.0482287	0.173623	0.331921	0.057575	0.252967	0.411003	0.0581237	0.369511	0.636905	0.0612025	0.203947	0.438569	0.0430454	0.237531	1.02971
5	0.0646574	0.0772769	0.116149	0.113919	0.166543	0.119652	0.0711034	0.102089	0.118785	0.0625504	0.205303	0.241822	0.099801	0.357001	0.331449	0.0854871	0.0728646	0.0371355	0.101113	0.407572	0.140457	0.24674	0.535483	0.510613
6	0.141771	0.635388	1.64534	0.0997335	0.433348	1.98703	0.122339	0.33729	0.358762	0.0651279	0.414341	1.70112	0.169112	0.45867	0.666797	0.167242	0.764782	0.822396	0.157927	0.154836	0.107332	0.592521	1.52741	0.888859
7	0.165783	0.107165	0.111142	0.157727	0.112214	0.270359	0.27621	0.24571	0.340475	0.199791	0.0928756	0.120226	0.0356878	0.232167	0.130096	0.0430169	0.354229	0.23559	0.0934965	0.168974	0.121725	0.0829901	0.343182	0.470607
8	0.0439317	0.227035	0.184921	0.0543843	0.16389	0.184592	0.119028	0.101785	0.274184	0.0438024	0.224734	0.25019	0.0651446	0.311409	1.33642	0.0651396	0.399359	1.24328	0.0536984	0.166838	0.32816	0.0545458	0.494488	0.727223
9	0.0968981	0.247669	0.269651	0.074072	0.299703	0.3439	0.0953109	0.118686	0.261209	0.0697259	0.295572	0.256558	0.13248	0.357813	0.344803	0.069139	0.400283	0.343798	0.172851	0.311846	0.169366	0.0680668	0.296491	0.72034

## Sheet: Cortico-Muscular Stance
	OFF																									ON
PD Group	MAS												LAS													MAS												LAS
	Ct_VL			Ct_BF			Ct_TA			Ct_GL			Ct_VL			Ct_BF			Ct_TA			Ct_GL				Ct_VL			Ct_BF			Ct_TA			Ct_GL			Ct_VL			Ct_BF			Ct_TA			Ct_GL
	alpha	beta	gamma	alpha	beta	gamma	alpha	beta	gamma	alpha	beta	gamma	alpha	beta	gamma	alpha	beta	gamma	alpha	beta	gamma	alpha	beta	gamma		alpha	beta	gamma	alpha	beta	gamma	alpha	beta	gamma	alpha	beta	gamma	alpha	beta	gamma	alpha	beta	gamma	alpha	beta	gamma	alpha	beta	gamma
	0.148636	0.151222	0.295626	0.13439	0.248771	0.146986	0.0666362	0.0745561	0.217122	0.0868259	0.146626	0.0957558	0.112538	0.276197	0.292847	0.131473	0.216798	0.3001	0.138103	0.284017	0.359724	0.0365058	0.220882	0.347623		0.233798	0.367673	0.55637	0.244802	0.351773	0.768183	0.282846	0.827277	1.13153	0.242102	0.262725	0.531233	0.237897	0.525833	0.658284	0.28295	0.712054	0.843541	0.212444	0.41162	0.704933	0.144543	0.637181	0.671587
	0.20772	0.365356	0.456505	0.147585	0.458714	0.384405	0.173635	0.48412	0.420041	0.339326	0.428001	0.262195	0.189469	0.490886	0.454653	0.259135	0.517395	0.477584	0.156619	0.64453	0.48855	0.235996	0.382895	0.659139		0.547934	0.883104	0.951696	0.644368	0.995568	0.695797	1.78638	1.05816	0.574031	0.946668	1.23471	0.614249	0.432503	0.526211	0.643336	1.04857	0.845017	0.654431	0.477078	0.816663	0.90258	0.716851	0.827113	0.697485
	0.429569	0.777493	0.542428	0.374701	0.503546	0.189611	0.231986	0.716009	0.468432	0.348613	0.568575	0.507454	0.206618	0.378225	0.638808	0.34974	0.526045	0.364079	0.178933	0.430731	0.381306	0.236249	0.538729	0.434375		0.367966	2.28174	2.41824	0.995469	3.03138	2.22907	0.356743	1.90396	3.30681	0.508748	2.75993	3.02211	0.480623	0.597641	0.707615	0.808311	0.961519	1.06733	0.545837	0.791262	0.557836	0.340054	0.983525	0.671973
	0.0688877	0.122217	0.152802	0.148883	0.152117	0.129964	0.0690511	0.105559	0.0642066	0.110119	0.0789677	0.15553	0.0776527	0.0753487	0.0800737	0.0332914	0.0943405	0.113227	0.0692225	0.099628	0.0628133	0.0336969	0.161448	0.0645273		0.0599273	0.15208	0.238777	0.0503021	0.122405	0.173843	0.034299	0.297908	0.145024	0.0884446	0.120938	0.149197	0.0659436	0.162232	0.221894	0.0826976	0.106628	0.178087	0.108225	0.22859	0.27664	0.0473304	0.1708	0.164842
	0.158075	0.295917	0.287072	0.0852705	0.13645	0.181569	0.176724	0.339639	0.229967	0.103022	0.182072	0.25713	0.0850712	0.205684	0.38561	0.109895	0.203808	0.121033	0.0962446	0.248404	0.168645	0.0784758	0.2086	0.174304		0.207971	0.317025	0.342315	0.0914698	0.29397	0.213469	0.252379	0.303033	0.294614	0.138177	0.194581	0.231345	0.144305	0.174633	0.236768	0.310555	0.356676	0.326173	0.388567	0.296666	0.485699	0.125341	0.268097	0.263365
	0.129064	0.236485	0.141497	0.195492	0.248664	0.362985	0.0482572	0.149459	0.218104	0.0656704	0.125949	0.233298	0.111355	0.222781	0.0991385	0.123377	0.201522	0.193971	0.157319	0.154346	0.194726	0.059477	0.184838	0.29185		0.198247	0.193878	0.175033	0.234648	0.365106	0.142677	0.19141	0.163789	0.187633	0.124676	0.166869	0.166856	0.194885	0.192321	0.483121	0.541925	0.217519	0.281601	0.255195	0.231657	0.232738	0.228607	0.449986	0.399027
	0.186255	0.258233	0.338749	0.111587	0.284348	0.280622	0.101838	0.274492	0.531155	0.121245	0.172897	0.324667	0.118597	0.336066	0.399356	0.152282	0.181339	0.422117	0.0900717	0.308818	0.367452	0.134714	0.373172	0.475578		0.0799464	0.244108	0.180316	0.112703	0.453992	0.520641	0.10545	0.246419	0.238109	0.0925493	0.249131	0.360965	0.160795	0.391765	0.422144	0.0780191	0.301583	0.804503	0.203985	0.388534	0.279719	0.14056	0.272836	0.483376
	0.0775434	0.202809	0.259233	0.0557974	0.197685	0.226122	0.0925338	0.129799	0.124861	0.0441729	0.145565	0.149058	0.164269	0.201006	0.206121	0.0545857	0.150345	0.190939	0.0989634	0.188448	0.211361	0.141617	0.179985	0.221506		0.0440206	0.0764119	0.150144	0.0648496	0.12732	0.230103	0.0381037	0.152463	0.148155	0.117925	0.156683	0.12639	0.0742691	0.197136	0.166754	0.054061	0.124489	0.115341	0.157063	0.169448	0.538273	0.0955413	0.181663	0.101793
	0.0450077	0.0577796	0.0855116	0.06575	0.0693881	0.0889704	0.0202052	0.0438488	0.0733471	0.0332946	0.0453919	0.108453	0.0154103	0.0594286	0.0572186	0.0329761	0.0470528	0.0848811	0.0162296	0.0431496	0.0634983	0.0405038	0.051034	0.071145		0.104541	0.125322	0.155355	0.0187245	0.0840067	0.176806	0.0965168	0.130769	0.143148	0.0506505	0.0649795	0.101417	0.0343098	0.108633	0.208228	0.0437092	0.103609	0.144685	0.0612694	0.141211	0.0973934	0.0907145	0.0824801	0.123632
	0.0416654	0.069314	0.0878338	0.028455	0.0810681	0.115151	0.0331724	0.101298	0.181223	0.024935	0.107569	0.144084	0.0189277	0.0997771	0.0727033	0.0288218	0.0692368	0.0889797	0.0468732	0.123031	0.122553	0.0318725	0.0788787	0.0789534		0.0795387	0.0615783	0.103638	0.0673319	0.0789682	0.143012	0.0539046	0.0572601	0.0929014	0.114728	0.10681	0.134003	0.171535	0.120346	0.202534	0.147239	0.152769	0.0708083	0.185484	0.219666	0.479403	0.130311	0.170742	0.103789
	0.0971808	0.23353	0.219769	0.205802	0.288223	0.129726	0.124495	0.371787	0.178131	0.141479	0.444712	0.232337	0.276573	0.247383	0.220098	0.238234	0.291067	0.620642	0.151819	0.406201	0.571524	0.201568	0.16278	0.195719		0.295159	0.0682083	0.149611	0.0976943	0.153204	0.0908609	0.135898	0.0979742	0.0618067	0.290169	0.0984117	0.146366	0.104734	0.269356	0.516721	0.0572946	0.149294	0.270892	0.0947319	0.128178	0.248413	0.0670671	0.0283317	0.0439059
	0.0260601	0.158386	0.153107	0.0459488	0.157116	0.465147	0.0475635	0.148003	0.338208	0.0829155	0.0739701	0.0538694	0.0738925	0.163432	0.124602	0.0889969	0.203373	0.245356	0.0794413	0.13172	0.12695	0.0677403	0.255189	0.161746		0.12233	0.119047	0.161296	0.340143	0.301597	0.463145	0.17749	0.299775	0.408469	0.101511	0.1632	0.0795176	0.0398554	0.116929	0.113815	0.064536	0.109157	0.145702	0.139532	0.191918	0.116782	0.116369	0.115491	0.107232
	0.12296	0.127695	0.142608	1.04404	0.646413	0.293453	0.0813236	0.205769	0.397921	0.170222	0.219511	0.0813817	0.0820156	0.173226	0.202057	0.185961	0.161467	0.241396	0.0899556	0.168451	0.22057	0.0732031	0.12727	0.135725		0.0630147	0.157002	0.230784	0.0902057	0.206624	0.365997	0.148711	0.464268	0.408269	0.0604294	0.104826	0.113355	0.248783	0.208401	0.179529	0.333977	0.196189	0.236845	0.0206666	0.221403	0.173659	0.272848	0.149209	0.236544
	0.0798228	0.124347	0.116943	0.158101	0.227768	0.230836	0.0737343	0.1279	0.155451	0.0312922	0.150138	0.0941945	0.064233	0.105626	0.12348	0.115064	0.122307	0.631285	0.083521	0.216044	0.217786	0.0977692	0.068445	0.0463483		0.520197	0.212594	0.391284	0.318757	0.227818	0.575911	0.152054	0.0949611	0.436396	0.139173	0.119197	0.161049	0.330916	0.328614	0.462986	0.329071	0.116165	0.315216	0.200106	0.144149	0.64524	0.069948	0.108011	0.0674567
	LEFT												RIGHT
	Ct_VL			Ct_BF			Ct_TA			Ct_GL			Ct_VL			Ct_BF			Ct_TA			Ct_GL
OA Group	alpha	beta	gamma	alpha	beta	gamma	alpha	beta	gamma	alpha	beta	gamma	alpha	beta	gamma	alpha	beta	gamma	alpha	beta	gamma	alpha	beta	gamma
1	0.0654633	0.138427	0.111533	0.0411605	0.133461	0.296912	0.0510376	0.145658	0.140636	0.0588488	0.120838	0.276419	0.0386031	0.0982608	0.212327	0.0698168	0.12739	0.101026	0.0709597	0.170517	0.0858258	0.0443028	0.103366	0.172275
2	0.283826	0.328722	0.242232	0.628738	1.02393	0.243354	0.198844	0.3394	0.19315	0.0501862	0.0687151	0.155704	0.160854	0.171632	0.0863573	1.11874	1.36352	0.465705	1.03182	0.717289	0.163921	0.469635	0.28096	0.165158
3	0.0595095	0.12009	0.100753	0.0714317	0.138164	0.109676	0.0871995	0.135752	0.100434	0.0770729	0.0866617	0.0873991	0.183404	0.102687	0.0811318	0.101954	0.125387	0.142533	0.0583811	0.147885	0.195642	0.22492	0.128158	0.199261
4	0.241904	0.205889	0.528623	0.163137	0.100731	0.311813	0.115698	0.183716	0.243082	0.0742342	0.14222	0.0609996	0.10068	0.13643	0.0612298	0.150244	0.152463	0.133691	0.0753387	0.131824	0.173661	0.165694	0.137478	0.0948837
5	0.15577	0.209078	0.226126	0.224995	0.158209	0.202591	0.117935	0.506285	0.223946	0.101197	0.0843604	0.0567778	0.193302	0.0979451	0.131508	0.296033	0.138523	0.121267	0.117425	0.092444	0.164341	0.128115	0.160236	0.127948
6	0.309476	0.212152	0.782481	0.129863	0.564236	1.44777	0.207529	0.166044	0.133356	0.106796	0.409897	0.765266	0.0960322	0.236717	0.306264	0.171574	0.642572	3.38339	0.16445	0.292023	0.28154	0.102511	0.112177	0.108619
7	0.201844	0.201903	0.508264	0.182528	0.215533	0.748283	0.141075	0.234829	0.384707	0.0954975	0.107336	0.0389014	0.105395	0.135437	0.196676	0.0619546	0.144452	0.134306	0.0398006	0.174808	0.225829	0.10728	0.16649	0.111021
8	0.100288	0.139894	0.464265	0.392448	0.12412	0.345001	0.108287	0.160426	0.223214	0.0900355	0.0741227	0.065803	0.0982807	0.0904724	0.144164	0.0663435	0.170096	0.203259	0.0893596	0.182444	0.16032	0.10755	0.173135	0.256138
9	0.181925	0.170962	0.269609	0.273302	0.195329	0.225695	0.0817708	0.220517	0.561469	0.133768	0.312575	0.123055	0.205451	0.186609	0.157964	0.0933578	0.206481	0.1994	0.166864	0.452568	0.275778	0.117533	0.209289	0.251698

## Sheet: Intermuscular Swing
	OFF																									ON
PD Group	MAS												LAS													MAS												LAS
	VL_BF			TA_GL			VL_TA			BF_GL			VL_BF			TA_GL			VL_TA			BF_GL				VL_BF			TA_GL			VL_TA			BF_GL			VL_BF			TA_GL			VL_TA			BF_GL
	alpha	beta	gamma	alpha	beta	gamma	alpha	beta	gamma	alpha	beta	gamma	alpha	beta	gamma	alpha	beta	gamma	alpha	beta	gamma	alpha	beta	gamma		alpha	beta	gamma	alpha	beta	gamma	alpha	beta	gamma	alpha	beta	gamma	alpha	beta	gamma	alpha	beta	gamma	alpha	beta	gamma	alpha	beta	gamma
1	0.959333	0.680958	0.515423	0.217413	0.905589	0.394728	0.544572	0.419082	0.428055	0.339312	0.676137	0.582397	0.546782	0.702784	0.571642	0.696387	0.46979	0.160687	0.62693	0.475519	0.410814	0.816284	0.539242	0.288023		0.363166	0.786932	0.812272	0.307153	0.706895	0.352057	0.336519	0.457463	0.757727	0.315773	0.622249	1.20505	0.482307	0.571902	0.809757	0.517836	0.570125	0.639026	0.450102	0.582796	0.640329	0.416792	0.632416	0.571939
2	0.464758	0.300118	0.682644	0.444605	0.608487	0.683902	0.178465	0.473403	0.76235	0.227932	0.45445	1.21516	0.394654	0.621267	0.512819	0.564476	0.641106	1.15381	0.209881	0.756499	0.695108	0.389952	0.741132	0.734615		0.304268	0.965679	0.568915	0.277092	0.764614	0.770147	0.190378	0.555082	0.712417	0.324345	1.07538	0.455601	0.345592	0.760856	0.336118	0.481713	0.39499	0.297035	0.322876	0.98918	1.2399	0.532945	1.26947	0.767621
3	0.248739	0.411907	0.597812	0.145157	0.569702	0.50169	0.202259	0.526084	0.739355	0.246957	0.755336	0.473004	0.345833	1.81231	3.67463	0.15829	1.07912	2.19114	0.152853	0.780795	1.41416	0.197407	1.62643	2.04819		0.305311	0.991599	1.65366	0.255969	0.583084	1.79929	0.815871	1.22338	2.0691	0.378823	1.47715	1.22081	0.822369	2.74718	3.37785	0.30774	1.39332	1.27153	0.339828	1.22089	0.97171	0.282038	1.09062	4.39494
4	0.320175	0.202619	0.0811188	0.217132	0.138636	0.0956406	0.136096	0.202803	0.137013	0.106149	0.135584	0.276812	0.0842306	0.0949278	0.134678	0.106987	0.131367	0.126439	0.826107	0.581963	0.188344	0.182447	0.137112	0.100754		0.0508993	0.208283	0.227497	0.169191	0.0810371	0.170108	0.127362	0.173885	0.124351	0.10413	0.173278	0.202564	0.0669987	0.120685	0.101915	0.0343878	0.168928	0.109989	0.11247	0.150975	0.222572	0.0637671	0.0898485	0.121663
5	0.14269	0.377012	0.366403	0.101786	0.0855491	0.183222	0.0741816	0.259763	0.192158	0.0623313	0.188945	0.241261	0.433736	0.30218	0.37463	0.177248	0.172357	0.251407	0.15635	0.181558	0.322364	0.072624	0.143654	0.234016		0.315675	0.2164	0.209017	0.257837	0.216917	0.160965	0.471912	0.399421	0.505976	0.258665	0.242883	0.420797	0.202636	0.184447	0.383089	0.0585573	0.164648	0.341014	0.149357	0.300859	0.381593	0.0435702	0.0378786	0.0887193
6	0.425702	0.583241	0.297107	0.41085	0.251724	0.307783	0.245821	0.587696	0.228495	0.27653	0.327341	0.31211	0.281869	0.382117	0.274511	0.111466	0.262397	0.209706	0.679427	0.303682	0.273031	0.0126905	0.0606169	0.0823415		0.498656	0.383987	0.391072	0.795615	0.40105	0.438728	0.189683	0.251217	0.281809	0.284961	0.310484	0.185576	0.60864	0.550042	0.303995	0.251635	0.353781	0.117022	0.263792	0.228542	0.155274	0.327188	0.478211	0.550063
7	0.398	0.840525	0.996146	0.106627	0.340689	0.229321	0.266495	0.939082	0.995455	0.099555	0.151213	0.175885	0.187976	0.75972	0.530943	0.216103	1.54107	0.393706	0.245464	0.423866	0.423288	1.039	1.29182	0.749147		0.30429	0.40304	0.469719	0.313723	0.466012	0.277939	0.525878	0.58756	0.596461	0.406455	0.548674	0.496605	0.124542	0.332608	0.20809	0.111464	0.118711	0.410811	0.264096	0.272728	0.540546	0.132786	0.74838	0.314675
8	0.240318	0.087216	0.186661	0.509664	0.247547	0.18289	0.288006	0.145721	0.141839	0.251989	0.350406	0.124439	0.399921	0.322915	0.341975	0.141176	0.151969	0.317056	0.140542	0.138146	0.230774	0.242577	0.219305	0.0704551		0.158253	0.144591	0.177367	0.218664	0.159341	0.131522	0.174776	0.254841	0.276643	0.214893	0.364009	0.0760849	0.883296	0.415162	0.224444	0.243261	0.249546	0.25685	0.617859	0.359857	0.221026	0.168319	0.23467	0.156171
9	0.400495	0.201494	0.131409	0.066703	0.0817926	0.107363	0.139438	0.0539343	0.0776295	0.036884	0.0481138	0.0661407	0.160571	0.0706922	0.113577	0.289567	0.230573	0.150267	0.0549857	0.0657344	0.0686478	0.194404	0.161195	0.140947		0.0768353	0.165136	0.148155	0.473046	0.376404	0.215718	0.195992	0.0731865	0.134102	0.403334	0.172152	0.106511	0.255791	0.154264	0.100253	0.132029	0.165907	0.13863	0.0876497	0.157462	0.117836	0.098448	0.0979622	0.100408
10	0.578822	0.110006	0.069281	0.0501074	0.070684	0.0842836	0.0777712	0.0901479	0.0762011	0.0682354	0.128322	0.104663	0.150332	0.118319	0.0747838	0.110886	0.12407	0.0977415	0.0887277	0.106052	0.0769943	0.17988	0.110881	0.0851038		0.277469	0.106875	0.143465	0.15079	0.104531	0.152624	0.122074	0.151165	0.126842	0.204332	0.098478	0.0799559	0.171571	0.138636	0.183181	0.124748	0.0981514	0.0848068	0.155868	0.175125	0.172386	0.0792446	0.147195	0.079961
11	8.649	23.6333	20.7421	0.155405	0.155985	0.12486	5.08765	5.91549	5.19679	0.112748	0.0991731	0.104079	0.300977	0.624675	0.776128	0.281549	0.18164	0.28306	0.194036	0.243913	0.357432	0.267604	0.266256	0.210533		0.689937	0.14192	0.255133	0.550769	0.243716	0.0721634	1.27096	0.248912	0.111033	0.483536	0.473555	1.26558	0.176747	0.183343	0.114151	0.782179	0.0954099	0.367545	0.722486	0.14339	0.156091	0.226368	0.29207	0.113133
12	0.281022	0.245111	0.150285	0.125628	0.169309	0.092718	0.317522	0.152488	0.121375	0.127643	0.204702	0.162238	0.272503	0.102708	0.190774	0.173421	0.148856	0.163961	0.507405	0.171863	0.121853	0.139384	0.145018	0.207163		0.420452	0.178265	0.307589	0.466356	0.170718	0.228365	0.318051	0.282144	0.188869	0.975345	0.246845	0.225745	0.646705	0.363841	0.121015	0.112786	0.314916	0.289437	0.302148	0.54142	0.612523	0.652226	0.248143	0.116872
13	0.0849539	0.175235	0.142485	0.32894	0.215322	0.211928	0.169288	0.144641	0.263235	0.721287	0.170635	0.16534	0.159044	0.136965	0.151479	0.155533	0.139537	0.271542	0.309579	0.238798	0.181799	0.157053	0.125073	0.136549		0.0975979	0.0635393	0.264549	0.105425	0.364146	0.182844	0.297045	0.141548	0.117712	0.11387	0.125677	0.256185	1.09753	0.932138	0.554061	0.296783	0.154732	0.168617	0.373711	0.146729	0.204662	1.05298	3.16168	10.5695
14	0.0864431	0.228047	0.181922	0.231694	0.169346	0.162166	0.296126	0.122316	0.231565	0.120617	0.197573	0.243676	0.343732	0.342095	0.30656	0.464414	0.265934	0.240977	0.837714	0.311531	0.385229	0.195417	0.347612	0.21523		0.253768	0.353851	1.23684	0.0320042	0.263453	1.27094	0.1942	0.308412	0.77433	0.156156	0.65318	1.73717	0.21214	0.189911	0.20462	0.34393	0.342306	0.263667	0.0822555	0.1985	0.276399	0.256194	0.144666	0.273247
	LEFT												RIGHT
	VL_BF			TA_GL			VL_TA			BF_GL			VL_BF			TA_GL			VL_TA			BF_GL
OA Group	alpha	beta	gamma	alpha	beta	gamma	alpha	beta	gamma	alpha	beta	gamma	alpha	beta	gamma	alpha	beta	gamma	alpha	beta	gamma	alpha	beta	gamma
1	0.285305	0.154601	0.213041	0.350893	0.173845	0.177967	0.305586	0.226886	0.144636	0.114744	0.361375	0.552989	0.404158	0.26904	0.149484	0.0715413	0.529074	0.479636	0.458015	0.267907	0.199154	0.20174	0.120286	0.0903705
2	0.163235	0.167042	0.146672	0.686583	0.319725	0.160407	0.517162	0.261132	0.0656116	0.141901	0.144855	0.14528	0.168609	0.127348	0.225984	0.300608	0.103424	0.156562	0.502632	0.165299	0.102372	0.251999	0.211081	0.064711
3	1.14611	0.211122	0.185887	0.220641	0.238418	0.245569	0.236381	0.130068	0.121657	1.91397	0.223305	0.223291	1.48715	0.689558	0.295029	0.304765	0.245943	0.106785	0.389253	0.157264	0.198294	1.26967	0.326187	0.306869
4	0.192831	0.135873	0.12821	0.135799	0.178198	0.15746	0.0520583	0.143397	0.12926	0.342469	0.0776273	0.102648	0.705731	0.632019	0.469698	0.268919	0.321184	0.310733	0.884312	0.535839	0.305597	1.14397	4.56024	5.17319
5	0.348605	0.19512	0.339231	0.251873	0.20669	0.139514	0.269626	0.106118	0.115995	0.581144	0.20585	0.215268	0.550095	0.134602	0.126346	0.306556	0.176654	0.177576	1.21449	0.328403	0.261973	0.112808	0.0624772	0.121236
6	1.50356	0.452306	0.900077	0.0764875	0.0961168	0.227348	0.304871	0.167403	0.212866	0.836726	0.195165	1.06923	0.918576	0.732763	0.964952	0.451567	0.173261	0.149055	0.297127	0.235501	0.149206	0.238246	0.617222	0.887044
7	0.618591	0.211533	0.177154	0.258205	0.411104	0.154934	0.530783	0.243591	0.306549	0.84513	0.147385	0.138766	0.412146	0.143284	0.301001	0.206044	0.18796	0.0733886	0.408477	0.270833	0.128449	0.350378	0.179317	0.270983
8	0.284325	0.213016	0.296221	0.527543	0.295614	0.183243	0.214796	0.261235	0.186845	0.521503	0.272638	0.173998	0.292127	0.226889	0.358111	0.341594	0.362891	0.199615	0.283823	0.154613	0.227515	0.210332	0.487675	0.711302
9	0.215763	0.279384	0.226853	0.158147	0.206093	0.34514	0.183717	0.435279	0.237719	0.26747	0.390665	0.695037	0.390745	0.199875	0.161859	0.114574	0.28164	0.258451	0.171921	0.283594	0.234508	0.552469	0.435141	0.145877

## Sheet: Intermuscular Stance
	OFF																									ON
PD Group	MAS												LAS													MAS												LAS
	VL_BF			TA_GL			VL_TA			BF_GL			VL_BF			TA_GL			VL_TA			BF_GL				VL_BF			TA_GL			VL_TA			BF_GL			VL_BF			TA_GL			VL_TA			BF_GL
	alpha	beta	gamma	alpha	beta	gamma	alpha	beta	gamma	alpha	beta	gamma	alpha	beta	gamma	alpha	beta	gamma	alpha	beta	gamma	alpha	beta	gamma		alpha	beta	gamma	alpha	beta	gamma	alpha	beta	gamma	alpha	beta	gamma	alpha	beta	gamma	alpha	beta	gamma	alpha	beta	gamma	alpha	beta	gamma
1	1.65755	2.33171	1.67889	0.854342	1.04717	1.26214	0.941187	0.771979	0.722565	3.69601	4.35396	6.35672	1.26977	1.24082	0.678504	0.242301	0.301966	0.474782	0.120351	0.365187	0.567187	2.07736	1.42317	0.923905		0.085486	0.620131	0.595477	0.888638	0.434933	0.378098	0.21642	0.64613	0.420611	0.564422	0.713242	0.497616	0.324987	0.38713	1.14092	0.271009	0.563463	0.896374	0.399471	0.728844	0.731882	0.454991	0.972027	2.16025
2	0.478896	0.424147	0.94052	0.842878	0.412624	0.546069	0.819437	2.31519	1.37083	0.169797	0.724455	0.630398	0.300749	0.535446	0.770371	0.576507	0.492764	0.838913	0.22624	1.01215	0.780151	0.423701	0.477789	0.552239		0.519321	1.44058	1.14855	1.33776	1.1069	0.686303	0.785179	0.955997	0.862442	0.702043	1.48114	0.710666	0.438896	0.497964	0.566015	0.672915	1.03585	0.429151	0.178969	0.533131	0.679207	0.846507	0.82578	0.363046
3	0.428249	0.808978	0.978773	0.410441	0.703925	0.887574	0.229104	0.337417	1.93186	0.328505	0.426986	0.892929	0.181297	0.994448	1.17308	0.275154	0.370195	0.593528	0.482957	0.415562	0.779112	0.238865	0.326197	0.450415		0.500641	1.92514	2.6012	0.438686	2.4457	2.33534	0.398561	2.07283	3.0995	0.695419	2.46812	2.14208	0.516802	2.00545	3.84699	0.510858	0.701202	0.43968	0.413666	0.754232	1.11448	0.51014	0.98892	0.959732
4	0.192625	0.217982	0.0825731	0.108479	0.127708	0.138438	0.0377829	0.105284	0.135497	0.134372	0.154028	0.121011	0.065109	0.0525495	0.127668	0.268316	0.169764	0.11782	0.332223	0.522361	0.259924	0.0629909	0.11422	0.137491		0.566139	0.295738	0.137147	0.5637	0.408663	0.344562	1.57123	0.187993	0.153029	0.239612	0.132772	0.177465	0.383897	0.184721	0.1013	0.0486628	0.167284	0.215472	0.117943	0.300682	0.20422	0.0785842	0.0937561	0.12815
5	0.283631	0.20015	0.189452	0.15991	0.177454	0.148089	0.10733	0.160998	0.219675	0.374391	0.268151	0.243911	0.31083	0.296731	0.17761	0.158513	0.331974	0.204891	0.211062	0.209022	0.286123	0.0655902	0.359746	0.161732		0.257485	1.36413	0.774781	0.165311	0.278114	0.270462	0.511568	0.57322	0.693765	0.199204	0.104304	0.452969	0.0914885	0.253703	0.262904	0.148351	0.183377	0.26978	0.278875	0.167654	0.220721	0.150271	0.162003	0.19048
6	0.793519	0.572989	0.401871	0.118476	0.197187	0.292502	0.308884	0.179849	0.32243	0.145145	0.181619	0.120456	0.633957	1.46529	1.27668	0.175076	0.206179	0.123576	0.159077	0.146813	0.332523	0.421094	0.264361	0.121632		0.442986	0.279716	0.35143	0.119908	0.23095	0.565991	0.465897	0.246209	0.245653	0.127689	0.179653	0.300246	0.486579	1.34236	0.635384	0.371935	0.319804	0.235201	0.375343	0.294306	0.143807	0.618376	0.210803	0.20719
7	0.405927	0.420456	0.64706	0.288336	0.572009	0.405506	0.32136	0.957772	0.66244	0.183632	0.394992	0.381208	0.324421	0.279368	0.315366	0.337409	0.199882	1.00216	0.0770796	0.429162	0.29212	0.282677	0.426284	0.331933		0.336008	0.215192	0.28732	0.27124	0.920719	0.439047	0.173143	0.85827	0.845896	0.259839	0.248648	0.323352	0.163239	0.309903	0.302544	0.139314	0.421554	0.320625	0.329641	0.638284	0.659503	0.209964	0.437651	0.511505
8	0.0511335	0.185404	0.212136	0.129153	0.198835	0.114311	0.107362	0.136249	0.306368	0.0782913	0.19379	0.160819	0.419132	0.127075	0.173541	0.203192	0.620024	0.386181	0.0973011	0.171469	0.191215	0.224985	0.101324	0.132265		0.0743138	0.178735	0.187034	0.0930797	0.230958	0.179824	0.0678452	0.0894573	0.130248	0.13585	0.119428	0.133767	0.146158	0.234842	0.218938	0.532706	0.370226	0.183827	0.126132	0.162301	0.207715	0.156409	0.242969	0.202193
9	0.974756	2.49067	1.50231	0.0917295	0.0794681	0.0671911	0.0473677	0.122849	0.0924427	0.0648422	0.0862156	0.104452	0.123252	0.0932581	0.0706774	0.174229	0.153298	0.089731	0.535379	0.137057	0.0916737	0.296872	0.115157	0.0745392		0.640616	0.302033	0.166276	0.255029	0.348484	0.148388	0.120055	0.235053	0.173621	0.641333	0.588208	0.351222	0.14102	0.122268	0.14926	0.16193	0.145583	0.105393	0.0589412	0.0583218	0.168265	0.322123	0.202629	0.163082
10	0.0662321	0.115408	0.165559	0.0439712	0.171093	0.232337	0.0448129	0.131941	0.0791776	0.059518	0.0930768	0.124318	0.0644452	0.0752529	0.0843658	0.0764705	0.129342	0.144341	0.113793	0.0907095	0.0928961	0.0929033	0.104601	0.114956		0.0610039	0.16314	0.162647	0.0255946	0.168974	0.193787	0.157761	0.224921	0.27894	0.0580502	0.174233	0.125312	0.0972917	0.111654	0.0764279	0.113061	0.161159	0.221162	0.152245	0.208983	0.11881	0.0730333	0.170435	0.105764
11	0.674561	0.821031	0.907418	0.146693	0.188917	0.14907	0.164356	0.334553	0.176853	0.0479769	0.306358	0.328313	0.31486	0.226037	0.187896	0.145379	0.249225	0.352515	0.317357	0.440355	0.235515	0.183591	0.328998	0.291116		0.528727	0.241485	0.212727	0.383444	0.12557	0.0713718	0.562274	0.519409	0.241577	0.389214	0.26358	0.101752	0.743113	0.863774	0.752477	0.355977	0.157863	0.0890085	1.82735	0.601809	0.235998	0.611958	0.217667	0.103118
12	0.143671	0.103314	0.116677	0.140304	0.183859	0.10155	0.255145	0.222119	0.128832	0.0991715	0.116092	0.124121	0.126533	0.112614	0.125632	0.153004	0.191246	0.180237	0.0967924	0.153328	0.0878938	0.0494154	0.0678335	0.13124		0.760738	0.146809	0.129076	0.0773724	0.152834	0.125844	0.408338	0.144208	0.161483	0.0899662	0.110653	0.10807	0.0613421	0.120145	0.151412	0.0936501	0.109898	0.177115	0.128438	0.134505	0.152272	0.0916608	0.16005	0.143551
13	0.148857	0.112032	0.142634	0.188308	0.287678	0.205611	0.0866365	0.235215	0.14117	1.29494	0.551961	0.131741	0.130943	0.142743	0.113407	0.098154	0.17642	0.130889	0.178686	0.248068	0.185769	0.127348	0.168002	0.104722		0.0749803	0.192139	0.114941	0.0444851	0.154724	0.278467	0.144816	0.287116	0.341923	0.169648	0.148607	0.116141	1.7978	0.476438	0.385707	0.0770323	0.145286	0.143389	0.14006	0.24858	0.134878	4.15472	3.79867	3.78549
14	0.139854	0.118057	0.0959568	0.115728	0.331073	0.306948	0.194124	0.166218	0.234525	0.224896	0.192959	0.132852	0.930814	0.244274	0.207835	0.118401	0.212528	0.186825	0.542503	0.259968	0.204508	0.0687469	0.109789	0.03322		0.803609	0.476284	0.354187	0.0333918	0.164469	0.217608	0.467902	0.385213	0.273739	0.047183	0.190771	0.16062	0.304158	0.252224	0.237008	0.065272	0.198208	0.140722	0.315043	0.264255	0.359258	0.0899074	0.148665	0.147417
	LEFT												RIGHT
	VL_BF			TA_GL			VL_TA			BF_GL			VL_BF			TA_GL			VL_TA			BF_GL
OA Group	alpha	beta	gamma	alpha	beta	gamma	alpha	beta	gamma	alpha	beta	gamma	alpha	beta	gamma	alpha	beta	gamma	alpha	beta	gamma	alpha	beta	gamma
1	0.213683	0.205929	0.363909	1.13422	0.213749	0.312021	0.226726	0.138795	0.143868	0.203714	0.767632	1.2057	0.125012	0.0692955	0.136501	0.0644045	0.110749	0.125237	0.112949	0.182882	0.102921	0.222822	0.0916794	0.152326
2	0.979851	0.341049	0.283849	0.109834	0.13476	0.129994	0.241353	0.188288	0.124159	0.152406	0.100348	0.0950686	0.19403	0.149453	0.126732	0.570009	0.4876	0.24598	0.287133	0.201717	0.177045	0.701638	0.546445	0.302688
3	0.466269	0.739075	0.666535	0.127129	0.531321	0.11743	0.261825	0.236138	0.218378	0.184439	0.167849	0.0524604	0.716456	0.393539	0.464235	0.225915	0.151601	0.249056	0.169114	0.134935	0.141559	1.04984	0.703588	0.51141
4	2.12479	0.899799	0.449183	0.136311	0.0973212	0.159452	0.90783	0.339488	0.256389	0.20799	0.167521	0.102559	0.332658	0.113373	0.106719	0.536104	0.181709	0.202475	0.124995	0.153463	0.116865	3.00025	0.62146	0.171098
5	0.365755	0.238352	0.0961097	0.144133	0.148	0.0969396	0.243925	0.208551	0.159722	0.190207	0.145671	0.0892068	0.27629	0.14227	0.150012	0.157567	0.123513	0.131014	0.119081	0.257564	0.201729	0.214263	0.0926632	0.157096
6	0.943166	0.448993	0.858408	0.484745	0.208742	0.156089	0.550137	0.152237	0.164861	0.332599	0.500573	0.885749	0.895266	0.512197	0.262022	0.280052	0.461301	0.466471	0.411892	0.144529	0.124258	0.122787	0.111101	0.144079
7	0.229512	0.17746	0.278258	0.434581	0.151789	0.168098	1.32603	0.315671	0.606203	0.183422	0.129822	0.0719832	0.286177	0.115887	0.143918	0.105857	0.17292	0.213382	0.260102	0.540152	0.205466	0.134291	0.123517	0.151142
8	0.725639	0.527622	0.304082	0.135256	0.195659	0.210354	0.296047	0.490569	0.374027	0.157495	0.122925	0.124279	0.0890925	0.216809	0.204188	0.100711	0.149066	0.126273	0.122052	0.156326	0.443246	0.142865	0.251378	0.125025
9	0.15518	0.239359	0.339565	0.123652	0.219051	0.113985	0.336027	0.641432	0.564922	0.168709	0.157456	0.228	0.121471	0.281931	0.124888	0.0482923	0.19265	0.207313	0.108856	0.180715	0.211414	0.145268	0.310927	0.158942
